# Supplementary material for: reComBat: batch-effect removal in large-scale multi-source gene-expression data integration
Source: Bioinform Adv. 2022 Oct 6;2(1):vbac071. doi: 10.1093/bioadv/vbac071 (PMC9710604; doi:10.1093/bioadv/vbac071)
Supplement: vbac071_Supplementary_Data [file vbac071_supplementary_data.zip]

Archive with 32 entries (31 files):
- vbac071_supplement/supplFigures/
- vbac071_supplement/supplFigures/allZHs.png
- vbac071_supplement/supplFigures/Combat_0p1.pdf
- vbac071_supplement/supplFigures/Combat_1.pdf
- vbac071_supplement/supplFigures/Combat_ElNet.pdf
- vbac071_supplement/supplFigures/Combat_LASSO.pdf
- vbac071_supplement/supplFigures/harmDataeval.pdf
- vbac071_supplement/supplFigures/Harmony.pdf
- vbac071_supplement/supplFigures/Harmony_RNA.pdf
- vbac071_supplement/supplFigures/HP_screenMA.png
- vbac071_supplement/supplFigures/HP_screenSynth.png
- vbac071_supplement/supplFigures/MA_eval_RNA.png
- vbac071_supplement/supplFigures/MA_eval_Synthetic_ShEntr.png
- vbac071_supplement/supplFigures/MA_eval_Synthetic_ShEntrGini.png
- vbac071_supplement/supplFigures/MarkerEl.pdf
- vbac071_supplement/supplFigures/normalCombat.pdf
- vbac071_supplement/supplFigures/normalCombat_RNA.pdf
- vbac071_supplement/supplFigures/PCel.pdf
- vbac071_supplement/supplFigures/PCel_RNA.pdf
- vbac071_supplement/supplFigures/PCmg_RNA.pdf
- vbac071_supplement/supplFigures/Raw.pdf
- vbac071_supplement/supplFigures/raw_RNA.pdf
- vbac071_supplement/supplFigures/reCombat.pdf
- vbac071_supplement/supplFigures/recombat_RNA.pdf
- vbac071_supplement/supplFigures/scGen.pdf
- vbac071_supplement/supplFigures/scGen_RNA.pdf
- vbac071_supplement/supplFigures/scGenZH.pdf
- vbac071_supplement/supplFigures/scGenZH_RNA.pdf
- vbac071_supplement/supplFigures/standardised_RNA.pdf
- vbac071_supplement/supplFigures/Standardized.pdf
- vbac071_supplement/vbac_071_supplement.tex
- vbac071_supplement/vbac071_supplement.pdf
